# Supplementary material for: Exploring the Lived Experiences of Caregiving for Older Family Members by Young Caregivers in Singapore: Transition, Trials, and Tribulations
Source: Int J Environ Res Public Health. 2024 Feb 5;21(2):182. doi: 10.3390/ijerph21020182 (PMC10888348; doi:10.3390/ijerph21020182)
Supplement: Supplementary file 1 [file ijerph-21-00182-s001.zip]

Archive with 3 entries (3 files):
- File S1 - Interview Guide.pdf
- File S2 - Recommendations for Policy and Practice.png
- File S3 - Themes and Additional Participant Quotations.pdf
